# Supplementary material for: Brain Structural and Functional Alterations in Multiple Sclerosis-Related Fatigue: A Systematic Review
Source: Neurol Int. 2022 Jun 8;14(2):506–35. doi: 10.3390/neurolint14020042 (PMC9228847; doi:10.3390/neurolint14020042)
Supplement: Supplementary file 1 [file neurolint-14-00042-s001.zip]

Archive with 1 entries (1 files):
- neurolint-1735169-supplementary.pdf
